# Supplementary material for: The genus Phyllomyza Fallén from China, with descriptions of three new species (Diptera, Milichiidae)
Source: Zookeys. 2018 May 28;(760):143–57. doi: 10.3897/zookeys.760.22595 (PMC5986892; doi:10.3897/zookeys.760.22595)
Supplement: XML Treatment for Phyllomyza guangxiensis [file zookeys.760.22595-treatment1.xml]

<!DOCTYPE tp:taxon-treatment
  PUBLIC "-//TaxonX//DTD Taxonomic Treatment Publishing DTD v0 20100105//EN" "tax-treatment-NSO.dtd">
<tp:taxon-treatment xmlns:tp="http://www.plazi.org/taxpub"><tp:treatment-meta><kwd-group><label>Taxon classification</label><kwd><named-content xmlns:xlink="http://www.w3.org/1999/xlink" content-type="kingdom">Animalia</named-content></kwd><kwd><named-content xmlns:xlink="http://www.w3.org/1999/xlink" content-type="order">Diptera</named-content></kwd><kwd><named-content xmlns:xlink="http://www.w3.org/1999/xlink" content-type="family">Milichiidae</named-content></kwd></kwd-group><mixed-citation publication-type="journal"><person-group><name><surname>Xi</surname><given-names>Yu-Qiang</given-names></name><name><surname>Yang</surname><given-names>Ding</given-names></name><name><surname>Yin</surname><given-names>Xin-Ming</given-names></name></person-group><article-title>The genus <italic><tp:taxon-name><tp:taxon-name-part taxon-name-part-type="genus" reg="Phyllomyza">Phyllomyza</tp:taxon-name-part></tp:taxon-name></italic> Fallén from China, with descriptions of three new species (<tp:taxon-name><tp:taxon-name-part taxon-name-part-type="order">Diptera</tp:taxon-name-part></tp:taxon-name>, <tp:taxon-name><tp:taxon-name-part taxon-name-part-type="family">Milichiidae</tp:taxon-name-part></tp:taxon-name>)</article-title><source>Zookeys</source><day>28</day><month>5</month><year>2018</year><volume>2018</volume><issue>760</issue><fpage>143</fpage><lpage>157</lpage><pub-id pub-id-type="doi">10.3897/zookeys.760.22595</pub-id></mixed-citation></tp:treatment-meta><tp:nomenclature><tp:taxon-name>
              <tp:taxon-name-part taxon-name-part-type="genus" reg="Phyllomyza">Phyllomyza</tp:taxon-name-part>
              <tp:taxon-name-part taxon-name-part-type="species" reg="guangxiensis">guangxiensis</tp:taxon-name-part>
              <object-id xmlns:xlink="http://www.w3.org/1999/xlink" content-type="zoobank" xlink:type="simple">http://zoobank.org/FCE8BDB1-7760-434F-BCC8-168358778852</object-id>
            </tp:taxon-name><tp:taxon-status xmlns:xlink="http://www.w3.org/1999/xlink" xlink:type="simple">sp. n.</tp:taxon-status><xref ref-type="fig" rid="F1">Figs 1–4</xref></tp:nomenclature><tp:treatment-sec sec-type="diagnosis" id="SECID0E2ZAE"><title>Diagnosis.</title><p>Gena approximately one-fourteenth of eye height. Upper blade of bifurcated tip of surstylus swollen and apical margin rounded, lower blade thin and longer than upper one; cercus arched with short sparse setae.</p></tp:treatment-sec><tp:treatment-sec sec-type="description" id="SECID0EA1AE"><title>Description.</title><p>
              <italic>Male</italic>. Body length 1.6–1.7 mm; wing length 1.6–1.7 mm.</p><p>Head (Fig. <xref ref-type="fig" rid="F1">1</xref>) black with greyish microtomentum; orbital plate satiny blackish brown, with microtomentum, ocellar triangle blackish brown without microtomentum; lunule very depressed falciform, darkish brown with black margin. Posterior eye margin ventrally diverging from head margin; eye 1.4 times as high as long, gena approximately one-fourteenth of eye height. Setae and setulae on head black; ocellar triangle with two ocellar setae and three short setae; frons with three orbital and two frontal setae on blackish brown orbital stripe, orbital setae lateroclinate and frontal setae medioclinate, four interfrontal setae; postocellar setae cruciate. Lunule with two setae. Vibrissal angle flat, the tip a little more than a 90°angle; vibrissa strong, located below level of lower margin of eye. Antenna darkish brown pedicel with short black setulae at middle and margin, setulae at margin longer than others, longest one approximately five times longer than others; first flagellomere with pubescence, irregularly oblong; arista three times as long as first flagellomere, black, distinctly pubescent. Proboscis short and folded, darkish brown, with sparse black setulae. Palpus wide, 0.5 mm, with blunt apex in lateral view; darkish brown with short dense black pubescence, margin without sparse setulae.</p><fig id="F1" position="float" orientation="portrait"><label>Figures 1–4.</label><caption><p>
                  <italic><tp:taxon-name><tp:taxon-name-part taxon-name-part-type="genus" reg="Phyllomyza">Phyllomyza</tp:taxon-name-part> <tp:taxon-name-part taxon-name-part-type="species" reg="guangxiensis">guangxiensis</tp:taxon-name-part></tp:taxon-name></italic> sp. n. (male). <bold>1</bold> Head, lateral view <bold>2</bold> wing <bold>3</bold> epandrium, cerci, and surstyli, posterior view <bold>4</bold> epandrium, cerci, and surstyli, lateral view. Scale bars: 0.1 mm.</p></caption><graphic xmlns:xlink="http://www.w3.org/1999/xlink" xlink:href="zookeys-760-143-g001.jpg" position="float" orientation="portrait" xlink:type="simple" id="oo_206189.jpg"/></fig><p>Thorax brown with grey microtomentum, except scutum shiny brownish with sparse black microtomentum; scutellum brownish with gray microtomentum. Setae and setulae on thorax black; one h, two <abbrev xmlns:xlink="http://www.w3.org/1999/xlink" xlink:title="dorsocentral seta(e)" id="ABBRID0EQ2AE" xlink:type="simple">dc</abbrev>, one <abbrev xmlns:xlink="http://www.w3.org/1999/xlink" xlink:title="prescutellar seta(e)" id="ABBRID0EU2AE" xlink:type="simple">prsc</abbrev>, two <abbrev xmlns:xlink="http://www.w3.org/1999/xlink" xlink:title="notopleural seta(e)" id="ABBRID0EY2AE" xlink:type="simple">npl</abbrev>, one <abbrev xmlns:xlink="http://www.w3.org/1999/xlink" xlink:title="resutural seta(e)" id="ABBRID0E32AE" xlink:type="simple">prs</abbrev>, one <abbrev xmlns:xlink="http://www.w3.org/1999/xlink" xlink:title="postsutural seta(e)" id="ABBRID0EA3AE" xlink:type="simple">pos</abbrev>, one <abbrev xmlns:xlink="http://www.w3.org/1999/xlink" xlink:title="supraalar seta(e)" id="ABBRID0EE3AE" xlink:type="simple">sa</abbrev>, one <abbrev xmlns:xlink="http://www.w3.org/1999/xlink" xlink:title="postalar seta(e)" id="ABBRID0EI3AE" xlink:type="simple">pa</abbrev>, one <abbrev xmlns:xlink="http://www.w3.org/1999/xlink" xlink:title="katepisternal seta(e)" id="ABBRID0EM3AE" xlink:type="simple">kepsts</abbrev> (setulae at forward position); scutellum 1.5 times wider than long, with pair of <abbrev xmlns:xlink="http://www.w3.org/1999/xlink" xlink:title="apical scutellar seta(e)" id="ABBRID0EQ3AE" xlink:type="simple">asc</abbrev> and <abbrev xmlns:xlink="http://www.w3.org/1999/xlink" xlink:title="basal scutellar seta(e)" id="ABBRID0EU3AE" xlink:type="simple">bsc</abbrev>, <abbrev xmlns:xlink="http://www.w3.org/1999/xlink" xlink:title="apical scutellar seta(e)" id="ABBRID0EY3AE" xlink:type="simple">asc</abbrev> three times longer than <abbrev xmlns:xlink="http://www.w3.org/1999/xlink" xlink:title="basal scutellar seta(e)" id="ABBRID0E33AE" xlink:type="simple">bsc</abbrev>. Legs slender, coxae and femora darkish brown, tibiae yellow except hind tibia brown with yellow apex, tarsi yellowish. Setae and setulae on legs black, mid tibia with single black preapical dorsal seta. Wing (Fig. <xref ref-type="fig" rid="F1">2</xref>) hyaline, unspotted; veins brown; Sc strong; M<sub>1</sub> between r-m and dm-cu longer than dm-cu. Calypter yellowish, with dense brownish microtrichae, margin with thin and long setulae. Knob of halter brownish, stalk yellow.</p><p>Abdomen blackish brown with grey microtomentum. Setae and setulae on abdomen black; TII-TV with setae, marginal setae longer than others; sternites with sparse black setulae at posterior 3/4. Posteromedial triangular projection of TI into TII present; SII generally luniform, the apex blunt and round, SIII irregularly oblong, SIV generally quadrate, SV depressed panduriform, apical margin arched. Male genitalia (Figs <xref ref-type="fig" rid="F1">3–4</xref>): epandrium with eight strong black setae; upper blade of bifurcated tip of surstylus swollen and apical margin rounded, lower blade thin and longer than upper one; cercus arched with short sparse setae.</p><p>
              <italic>Female</italic>. Unknown.</p></tp:treatment-sec><tp:treatment-sec sec-type="material" id="SECID0EQ4AE"><title>Material examined.</title><p>
              <italic>Holotype</italic>, ♂, China, Guangxi, Fangchenggang, Shangsi County (<named-content xmlns:xlink="http://www.w3.org/1999/xlink" content-type="dwc:verbatimCoordinates" xlink:type="simple"><named-content content-type="geo-json" specific-use="{&#34;type&#34;:&#34;Point&#34;,&#34;coordinates&#34;:[107.822311,21.896558]}" id="NCID0E24AE" xlink:type="simple">21°53'47.61"N, 107°49'20.32"E</named-content></named-content>; 450 m), 18. V. 2012, Guo-Quan Wang (<named-content xmlns:xlink="http://www.w3.org/1999/xlink" content-type="dwc:institutional_code" xlink:type="simple">CAU</named-content>). <italic>Paratypes</italic>, 2 ♂♂, same data as holotype.</p></tp:treatment-sec><tp:treatment-sec sec-type="distribution" id="SECID0EH5AE"><title>Distribution.</title><p>China (Guangxi).</p></tp:treatment-sec><tp:treatment-sec sec-type="etymology" id="SECID0EM5AE"><title>Etymology.</title><p>The specific name <tp:taxon-name><tp:taxon-name-part taxon-name-part-type="genus" reg="Phyllomyza"/><tp:taxon-name-part taxon-name-part-type="species" reg="guangxiensis">guangxiensis</tp:taxon-name-part></tp:taxon-name> is derived from the type locality.</p></tp:treatment-sec><tp:treatment-sec sec-type="remarks" id="SECID0E25AE"><title>Remarks.</title><p>This species is similar to <italic><tp:taxon-name><tp:taxon-name-part taxon-name-part-type="genus" reg="Phyllomyza">P.</tp:taxon-name-part> <tp:taxon-name-part taxon-name-part-type="species" reg="nudipalpis">nudipalpis</tp:taxon-name-part></tp:taxon-name></italic> Malloch, but can be separated by the gena being approximately one-fourteenth of the eye height and the knob of the halter brownish; in <italic><tp:taxon-name><tp:taxon-name-part taxon-name-part-type="genus" reg="Phyllomyza">P.</tp:taxon-name-part> <tp:taxon-name-part taxon-name-part-type="species" reg="nudipalpis">nudipalpis</tp:taxon-name-part></tp:taxon-name></italic>, the gena is approximately one-eighth of the eye height and the knob of the halter is yellowish white (<xref ref-type="bibr" rid="B9">Malloch 1914b</xref>).</p></tp:treatment-sec><ref-list><ref id="B9"><mixed-citation xmlns:xlink="http://www.w3.org/1999/xlink" xlink:type="simple">
          <person-group><name name-style="western"><surname>Malloch</surname><given-names>JR</given-names></name></person-group> (<year>1914b</year>) <article-title>Formosan <tp:taxon-name><tp:taxon-name-part taxon-name-part-type="family">Agromyzidae</tp:taxon-name-part></tp:taxon-name>.</article-title> <source>Annales Historico-Naturales Musei Nationalis Hungarici</source> <volume>12</volume>: <fpage>306</fpage>–<lpage>336</lpage>.</mixed-citation></ref></ref-list></tp:taxon-treatment>
