# Supplementary material for: The genus Phyllomyza Fallén from China, with descriptions of three new species (Diptera, Milichiidae)
Source: Zookeys. 2018 May 28;(760):143–57. doi: 10.3897/zookeys.760.22595 (PMC5986892; doi:10.3897/zookeys.760.22595)
Supplement: XML Treatment for Phyllomyza luteigenis [file zookeys.760.22595-treatment2.xml]

<!DOCTYPE tp:taxon-treatment
  PUBLIC "-//TaxonX//DTD Taxonomic Treatment Publishing DTD v0 20100105//EN" "tax-treatment-NSO.dtd">
<tp:taxon-treatment xmlns:tp="http://www.plazi.org/taxpub"><tp:treatment-meta><kwd-group><label>Taxon classification</label><kwd><named-content xmlns:xlink="http://www.w3.org/1999/xlink" content-type="kingdom">Animalia</named-content></kwd><kwd><named-content xmlns:xlink="http://www.w3.org/1999/xlink" content-type="order">Diptera</named-content></kwd><kwd><named-content xmlns:xlink="http://www.w3.org/1999/xlink" content-type="family">Milichiidae</named-content></kwd></kwd-group><mixed-citation publication-type="journal"><person-group><name><surname>Xi</surname><given-names>Yu-Qiang</given-names></name><name><surname>Yang</surname><given-names>Ding</given-names></name><name><surname>Yin</surname><given-names>Xin-Ming</given-names></name></person-group><article-title>The genus <italic><tp:taxon-name><tp:taxon-name-part taxon-name-part-type="genus" reg="Phyllomyza">Phyllomyza</tp:taxon-name-part></tp:taxon-name></italic> Fallén from China, with descriptions of three new species (<tp:taxon-name><tp:taxon-name-part taxon-name-part-type="order">Diptera</tp:taxon-name-part></tp:taxon-name>, <tp:taxon-name><tp:taxon-name-part taxon-name-part-type="family">Milichiidae</tp:taxon-name-part></tp:taxon-name>)</article-title><source>Zookeys</source><day>28</day><month>5</month><year>2018</year><volume>2018</volume><issue>760</issue><fpage>143</fpage><lpage>157</lpage><pub-id pub-id-type="doi">10.3897/zookeys.760.22595</pub-id></mixed-citation></tp:treatment-meta><tp:nomenclature><tp:taxon-name>
              <tp:taxon-name-part taxon-name-part-type="genus" reg="Phyllomyza">Phyllomyza</tp:taxon-name-part>
              <tp:taxon-name-part taxon-name-part-type="species" reg="luteigenis">luteigenis</tp:taxon-name-part>
              <object-id xmlns:xlink="http://www.w3.org/1999/xlink" content-type="zoobank" xlink:type="simple">http://zoobank.org/A5CA19E7-9E6F-4EB3-8CB2-E8E0D57B559F</object-id>
            </tp:taxon-name><tp:taxon-status xmlns:xlink="http://www.w3.org/1999/xlink" xlink:type="simple">sp. n.</tp:taxon-status><xref ref-type="fig" rid="F2">Figs 5–8</xref></tp:nomenclature><tp:treatment-sec sec-type="diagnosis" id="SECID0EIBAG"><title>Diagnosis.</title><p>Gena approximately one-quarter of eye height. Surstylus with upper blade of bifurcated tip extremely swollen, lower blade short and thinner than upper blade.</p></tp:treatment-sec><tp:treatment-sec sec-type="description" id="SECID0ENBAG"><title>Description.</title><p>
              <italic>Male</italic>. Body length 1.7–1.9 mm; wing length 1.6–1.8 mm.</p><p>Head (Fig. <xref ref-type="fig" rid="F2">5</xref>) darkish yellow with greyish microtomentum; orbital plate satiny yellow, with microtomentum; ocellar triangle brownish without microtomentum; lunule very depressed luniform, brownish with black margin. Posterior eye margin ventrally diverging from head margin; eye 1.1 times as high as long, gena approximately one-fourth of eye height. Setae and setulae on head black; ocellar triangle with two ocellar setae and three short setae; frons with three orbital and two frontal setae, orbital setae lateroclinate and frontal setae medioclinate; four interfrontal setae; postocellar setae cruciate. Lunule with two short setae. Vibrissal angle blunt, the tip almost a 90°angle; vibrissa strong, located at the level of lower margin of eye. Antenna blackish yellow; pedicel with black setulae at middle and margin, setulae at margin longer than others, longest one approximately 3 times longer than others; first flagellomere with pubescence, irregularly quadrate and margin blunt; arista 2.5 times as long as first flagellomere. Proboscis short and folded, brownish, with short sparse black setulae. Palpus slightly flat, 0.4 mm, apex blunt in lateral view, 3 times longer than wide; darkish yellow with short dense brownish pubescence, margin without short sparse setulae.</p><fig id="F2" position="float" orientation="portrait"><label>Figures 5–8.</label><caption><p>
                  <italic><tp:taxon-name><tp:taxon-name-part taxon-name-part-type="genus" reg="Phyllomyza">Phyllomyza</tp:taxon-name-part> <tp:taxon-name-part taxon-name-part-type="species" reg="luteigenis">luteigenis</tp:taxon-name-part></tp:taxon-name></italic> sp. n. (male). <bold>5</bold> Head, lateral view <bold>6</bold> wing <bold>7</bold> epandrium, cerci, and surstyli, posterior view <bold>8</bold> epandrium, cerci, and surstyli, lateral view. Scale bars: 0.1 mm.</p></caption><graphic xmlns:xlink="http://www.w3.org/1999/xlink" xlink:href="zookeys-760-143-g002.jpg" position="float" orientation="portrait" xlink:type="simple" id="oo_206191.jpg"/></fig><p>Thorax yellow with grey microtomentum, except scutum shiny darkish yellow with sparse brownish microtomentum; scutellum brownish yellow with gray microtomentum. Setae and setulae on thorax black; one h, two <abbrev xmlns:xlink="http://www.w3.org/1999/xlink" xlink:title="dorsocentral seta(e)" id="ABBRID0E4CAG" xlink:type="simple">dc</abbrev>, one <abbrev xmlns:xlink="http://www.w3.org/1999/xlink" xlink:title="prescutellar seta(e)" id="ABBRID0EBDAG" xlink:type="simple">prsc</abbrev>, two <abbrev xmlns:xlink="http://www.w3.org/1999/xlink" xlink:title="notopleural seta(e)" id="ABBRID0EFDAG" xlink:type="simple">npl</abbrev>, one <abbrev xmlns:xlink="http://www.w3.org/1999/xlink" xlink:title="resutural seta(e)" id="ABBRID0EJDAG" xlink:type="simple">prs</abbrev>, one <abbrev xmlns:xlink="http://www.w3.org/1999/xlink" xlink:title="postsutural seta(e)" id="ABBRID0ENDAG" xlink:type="simple">pos</abbrev>, one <abbrev xmlns:xlink="http://www.w3.org/1999/xlink" xlink:title="supraalar seta(e)" id="ABBRID0ERDAG" xlink:type="simple">sa</abbrev>, one <abbrev xmlns:xlink="http://www.w3.org/1999/xlink" xlink:title="intraalar seta(e)" id="ABBRID0EVDAG" xlink:type="simple">ia</abbrev>, two <abbrev xmlns:xlink="http://www.w3.org/1999/xlink" xlink:title="postalar seta(e)" id="ABBRID0EZDAG" xlink:type="simple">pa</abbrev>, one <abbrev xmlns:xlink="http://www.w3.org/1999/xlink" xlink:title="katepisternal seta(e)" id="ABBRID0E4DAG" xlink:type="simple">kepsts</abbrev> (a row of setulae at forward position); scutellum 1.3 times wider than long, with pair of <abbrev xmlns:xlink="http://www.w3.org/1999/xlink" xlink:title="apical scutellar seta(e)" id="ABBRID0EBEAG" xlink:type="simple">asc</abbrev> and <abbrev xmlns:xlink="http://www.w3.org/1999/xlink" xlink:title="basal scutellar seta(e)" id="ABBRID0EFEAG" xlink:type="simple">bsc</abbrev>, <abbrev xmlns:xlink="http://www.w3.org/1999/xlink" xlink:title="apical scutellar seta(e)" id="ABBRID0EJEAG" xlink:type="simple">asc</abbrev> two times longer than <abbrev xmlns:xlink="http://www.w3.org/1999/xlink" xlink:title="basal scutellar seta(e)" id="ABBRID0ENEAG" xlink:type="simple">bsc</abbrev>. Legs slender, coxae and femora brownish, tibiae brownish except fore tibia darkish yellow, tarsi yellowish. Setae and setulae on legs black. Mid tibia with a single black preapical dorsal seta. Wing (Fig. <xref ref-type="fig" rid="F2">6</xref>) hyaline, unspotted; veins brown; Sc strong; M<sub>1</sub> between r-m and dm-cu a little longer than dm-cu. Calypter yellowish, with yellowish microtrichae, margin with brownish setulae. Knob of halter white, stalk yellowish.</p><p>Abdomen brownish with gray microtomentum. Setae and setulae on abdomen black; TII-TV with setae at posterior 3/4, marginal setae longer than others; sternites with sparse setulae. Posteromedial triangular projection of TI into TII present; SII irregularly luniform, apical margin blunt, SIII irregularly oblong, SIV very broadly panduriform, basal margin a little wider than apical margin, SV very shallowly falciform. Male genitalia (Figs <xref ref-type="fig" rid="F2">7–8</xref>): epandrium with nine strong black setae; surstylus with upper blade of bifurcated tip extremely swollen, lower one short and slightly thin; cercus arched with short sparse setae.</p><p>
              <italic>Female</italic>. Unknown.</p></tp:treatment-sec><tp:treatment-sec sec-type="material" id="SECID0EBFAG"><title>Material examined.</title><p>
              <italic>Holotype</italic>, ♂, China, Gansu, Tianshui City, Maiji Mountain (<named-content xmlns:xlink="http://www.w3.org/1999/xlink" content-type="dwc:verbatimCoordinates" xlink:type="simple"><named-content content-type="geo-json" specific-use="{&#34;type&#34;:&#34;Point&#34;,&#34;coordinates&#34;:[106.109892,34.391753]}" id="NCID0EMFAG" xlink:type="simple">34°23'30.31"N, 106°06'35.61"E</named-content></named-content>; 150 m), 15. VII. 2012, Li-Hua Wang (<named-content xmlns:xlink="http://www.w3.org/1999/xlink" content-type="dwc:institutional_code" xlink:type="simple">CAU</named-content>). <italic>Paratypes</italic>, 3 ♂♂, China, Gansu, Tianshui City, Maiji Mountain (<named-content xmlns:xlink="http://www.w3.org/1999/xlink" content-type="dwc:verbatimCoordinates" xlink:type="simple"><named-content content-type="geo-json" specific-use="{&#34;type&#34;:&#34;Point&#34;,&#34;coordinates&#34;:[106.109892,34.391753]}" id="NCID0E2FAG" xlink:type="simple">34°23'30.31"N, 106°06'35.61"E</named-content></named-content>; 150 m), 15. VII. 2012, Ze-Hui Kang (<named-content xmlns:xlink="http://www.w3.org/1999/xlink" content-type="dwc:institutional_code" xlink:type="simple">CAU</named-content>).</p></tp:treatment-sec><tp:treatment-sec sec-type="distribution" id="SECID0EFGAG"><title>Distribution.</title><p>China (Gansu).</p></tp:treatment-sec><tp:treatment-sec sec-type="etymology" id="SECID0EKGAG"><title>Etymology.</title><p>The specific name refers to the yellow gena.</p></tp:treatment-sec><tp:treatment-sec sec-type="remarks" id="SECID0EPGAG"><title>Remarks.</title><p>This new species is distinctly different from other species of the genus: the gena is approximately one-fourth of the eye height, eye 1.1 times as high as long, and SV is generally very shallowly falciform.</p></tp:treatment-sec></tp:taxon-treatment>
