# Supplementary material for: The genus Phyllomyza Fallén from China, with descriptions of three new species (Diptera, Milichiidae)
Source: Zookeys. 2018 May 28;(760):143–57. doi: 10.3897/zookeys.760.22595 (PMC5986892; doi:10.3897/zookeys.760.22595)
Supplement: XML Treatment for Phyllomyza quadratpalpus [file zookeys.760.22595-treatment3.xml]

<!DOCTYPE tp:taxon-treatment
  PUBLIC "-//TaxonX//DTD Taxonomic Treatment Publishing DTD v0 20100105//EN" "tax-treatment-NSO.dtd">
<tp:taxon-treatment xmlns:tp="http://www.plazi.org/taxpub"><tp:treatment-meta><kwd-group><label>Taxon classification</label><kwd><named-content xmlns:xlink="http://www.w3.org/1999/xlink" content-type="kingdom">Animalia</named-content></kwd><kwd><named-content xmlns:xlink="http://www.w3.org/1999/xlink" content-type="order">Diptera</named-content></kwd><kwd><named-content xmlns:xlink="http://www.w3.org/1999/xlink" content-type="family">Milichiidae</named-content></kwd></kwd-group><mixed-citation publication-type="journal"><person-group><name><surname>Xi</surname><given-names>Yu-Qiang</given-names></name><name><surname>Yang</surname><given-names>Ding</given-names></name><name><surname>Yin</surname><given-names>Xin-Ming</given-names></name></person-group><article-title>The genus <italic><tp:taxon-name><tp:taxon-name-part taxon-name-part-type="genus" reg="Phyllomyza">Phyllomyza</tp:taxon-name-part></tp:taxon-name></italic> Fallén from China, with descriptions of three new species (<tp:taxon-name><tp:taxon-name-part taxon-name-part-type="order">Diptera</tp:taxon-name-part></tp:taxon-name>, <tp:taxon-name><tp:taxon-name-part taxon-name-part-type="family">Milichiidae</tp:taxon-name-part></tp:taxon-name>)</article-title><source>Zookeys</source><day>28</day><month>5</month><year>2018</year><volume>2018</volume><issue>760</issue><fpage>143</fpage><lpage>157</lpage><pub-id pub-id-type="doi">10.3897/zookeys.760.22595</pub-id></mixed-citation></tp:treatment-meta><tp:nomenclature><tp:taxon-name>
              <tp:taxon-name-part taxon-name-part-type="genus" reg="Phyllomyza">Phyllomyza</tp:taxon-name-part>
              <tp:taxon-name-part taxon-name-part-type="species" reg="quadratpalpus">quadratpalpus</tp:taxon-name-part>
              <object-id xmlns:xlink="http://www.w3.org/1999/xlink" content-type="zoobank" xlink:type="simple">http://zoobank.org/75DB8CAA-1489-4E94-875A-6B8349603DA7</object-id>
            </tp:taxon-name><tp:taxon-status xmlns:xlink="http://www.w3.org/1999/xlink" xlink:type="simple">sp. n.</tp:taxon-status><xref ref-type="fig" rid="F3">Figs 9–12</xref></tp:nomenclature><tp:treatment-sec sec-type="diagnosis" id="SECID0EAIAG"><title>Diagnosis.</title><p>Gena narrowed, approximately one-twelfth of eye height. Surstylus with upper blade of bifurcated tip extremely swollen, lower one slightly swollen and shorter than upper one.</p></tp:treatment-sec><tp:treatment-sec sec-type="description" id="SECID0EFIAG"><title>Description.</title><p>
              <italic>Male</italic>. Body length 1.6–1.8 mm; wing length 1.6–1.8 mm.</p><p>Head (Fig. <xref ref-type="fig" rid="F3">9</xref>) black with grayish microtomentum; orbital plate satiny black, with microtomentum, ocellar triangle brownish without microtomentum; lunule transverse luniform, darkish brown with black margin. Posterior eye margin ventrally diverging from head margin; eye 1.4 times as high as long, gena approximately one-twelfth of eye height. Setae and setulae on head black; ocellar triangle with two ocellar setae and three short setae; frons with three orbital and two frontal setae on brownish orbital stripe, orbital setae lateroclinate and frontal setae medioclinate, four interfrontal setae; postocellar setae converging. Lunule with two short setae. Vibrissal angle flat, the tip almost a 90°angle; vibrissa strong, located at level of lower margin of eye. Antenna brownish brown; pedicel with black setulae at middle and margin, setulae at margin longer than others, longest one 4.5 times longer than others; first flagellomere with pubescence, shallowly oblong and margin blunt; arista 2.5 times as long as first flagellomere, black, distinctly pubescent. Proboscis thick and geniculate, 0.4 mm, brownish, with short sparse black setulae. Palpus flat, irregularly quadrate in lateral view, 2.5 times longer than wide; darkish brown with short dense black pubescence, margin with short sparse setulae.</p><fig id="F3" position="float" orientation="portrait"><label>Figures 9–12.</label><caption><p>
                  <italic><tp:taxon-name><tp:taxon-name-part taxon-name-part-type="genus" reg="Phyllomyza">Phyllomyza</tp:taxon-name-part> <tp:taxon-name-part taxon-name-part-type="species" reg="quadratpalpus">quadratpalpus</tp:taxon-name-part></tp:taxon-name></italic> sp. n. (male). <bold>9</bold> Head, lateral view <bold>10</bold> wing <bold>11</bold> epandrium, cerci, and surstyli, posterior view <bold>12</bold> epandrium, cerci, and surstyli, lateral view. Scale bars: 0.1 mm.</p></caption><graphic xmlns:xlink="http://www.w3.org/1999/xlink" xlink:href="zookeys-760-143-g003.jpg" position="float" orientation="portrait" xlink:type="simple" id="oo_206192.jpg"/></fig><p>Thorax darkish brown with grey microtomentum, except scutum shiny blackish brown with sparse black microtomentum; scutellum dark brown with grey microtomentum. Setae and setulae on thorax black; one h, two <abbrev xmlns:xlink="http://www.w3.org/1999/xlink" xlink:title="dorsocentral seta(e)" id="ABBRID0EVJAG" xlink:type="simple">dc</abbrev>, one <abbrev xmlns:xlink="http://www.w3.org/1999/xlink" xlink:title="prescutellar seta(e)" id="ABBRID0EZJAG" xlink:type="simple">prsc</abbrev>, two <abbrev xmlns:xlink="http://www.w3.org/1999/xlink" xlink:title="notopleural seta(e)" id="ABBRID0E4JAG" xlink:type="simple">npl</abbrev>, one <abbrev xmlns:xlink="http://www.w3.org/1999/xlink" xlink:title="resutural seta(e)" id="ABBRID0EBKAG" xlink:type="simple">prs</abbrev>, one <abbrev xmlns:xlink="http://www.w3.org/1999/xlink" xlink:title="postsutural seta(e)" id="ABBRID0EFKAG" xlink:type="simple">pos</abbrev>, one <abbrev xmlns:xlink="http://www.w3.org/1999/xlink" xlink:title="supraalar seta(e)" id="ABBRID0EJKAG" xlink:type="simple">sa</abbrev>, one <abbrev xmlns:xlink="http://www.w3.org/1999/xlink" xlink:title="intraalar seta(e)" id="ABBRID0ENKAG" xlink:type="simple">ia</abbrev>, one <abbrev xmlns:xlink="http://www.w3.org/1999/xlink" xlink:title="postalar seta(e)" id="ABBRID0ERKAG" xlink:type="simple">pa</abbrev>, one <abbrev xmlns:xlink="http://www.w3.org/1999/xlink" xlink:title="katepisternal seta(e)" id="ABBRID0EVKAG" xlink:type="simple">kepsts</abbrev> (a row of setulae at forward position); scutellum 1.3 times wider than long, with pair of <abbrev xmlns:xlink="http://www.w3.org/1999/xlink" xlink:title="apical scutellar seta(e)" id="ABBRID0EZKAG" xlink:type="simple">asc</abbrev> and <abbrev xmlns:xlink="http://www.w3.org/1999/xlink" xlink:title="basal scutellar seta(e)" id="ABBRID0E4KAG" xlink:type="simple">bsc</abbrev>, <abbrev xmlns:xlink="http://www.w3.org/1999/xlink" xlink:title="apical scutellar seta(e)" id="ABBRID0EBLAG" xlink:type="simple">asc</abbrev> three times longer than <abbrev xmlns:xlink="http://www.w3.org/1999/xlink" xlink:title="basal scutellar seta(e)" id="ABBRID0EFLAG" xlink:type="simple">bsc</abbrev>. Legs slender, coxae and femora dark brown, tibiae brownish yellow except hind tibia darkish brown, tarsi yellowish. Setae and setulae on legs black. Mid tibia with a black preapical dorsal seta. Wing (Fig. <xref ref-type="fig" rid="F3">10</xref>) hyaline, unspotted; veins brown; Sc strong; M<sub>1</sub> between r-m and dm-cu a little longer than dm-cu. Calypter yellowish, with brownish microtrichae, margin with brownish setulae. Knob of halter yellowish white, stalk yellowish.</p><p>Abdomen brown with grey microtomentum. Setae and setulae on abdomen black; TII-TV with setae at posterior 3/4, marginal setae longer than others; sternites with sparse setulae. Posteromedial triangular projection of TI into TII present; SII generally luniform, SIII oblong, apical margin blunt and round, SIV very broadly obpanduriform, SV shallowly oblong. Male genitalia (Figs <xref ref-type="fig" rid="F3">11–12</xref>): epandrium with five strong black setae; surstylus with upper blade of bifurcated tip extremely swollen, lower one slightly swollen and shorter than upper one; cercus irregularly arched with short sparse setae.</p><p>
              <italic>Female</italic>. Body length 1.8–2.0 mm; wing length 1.8–2.0 mm.</p><p>Similar to male, but palpus shorter, approximately four-fifths of males’. Female terminalia: TVIII brown, shallowly oblong, margin with setulae. Supra-anal plate broadly trullate; SVIII very shallowly luniform, subanal plate wide, brownish, very depressed trullate. Cercus with long setulae.</p><fig id="F4" position="float" orientation="portrait"><label>Figures 13–18.</label><caption><p>
                  <bold>13</bold> <italic><tp:taxon-name><tp:taxon-name-part taxon-name-part-type="genus" reg="Phyllomyza">Phyllomyza</tp:taxon-name-part> <tp:taxon-name-part taxon-name-part-type="species" reg="angustigenis">angustigenis</tp:taxon-name-part></tp:taxon-name></italic> Xi et Yang (male); head, lateral view <bold>14</bold> <italic><tp:taxon-name><tp:taxon-name-part taxon-name-part-type="genus" reg="Phyllomyza">Phyllomyza</tp:taxon-name-part> <tp:taxon-name-part taxon-name-part-type="species" reg="angustigenis">angustigenis</tp:taxon-name-part></tp:taxon-name></italic> Xi et Yang (male); epandrium, cerci, and surstyli, posterior view <bold>15</bold> <italic><tp:taxon-name><tp:taxon-name-part taxon-name-part-type="genus" reg="Phyllomyza">Phyllomyza</tp:taxon-name-part> <tp:taxon-name-part taxon-name-part-type="species" reg="claviconis">claviconis</tp:taxon-name-part></tp:taxon-name></italic> Yang (male); head, lateral view <bold>16</bold> <italic><tp:taxon-name><tp:taxon-name-part taxon-name-part-type="genus" reg="Phyllomyza">Phyllomyza</tp:taxon-name-part> <tp:taxon-name-part taxon-name-part-type="species" reg="claviconis">claviconis</tp:taxon-name-part></tp:taxon-name></italic> Yang (male); epandrium, cerci, and surstyli, posterior view <bold>17</bold> <italic><tp:taxon-name><tp:taxon-name-part taxon-name-part-type="genus" reg="Phyllomyza">Phyllomyza</tp:taxon-name-part> <tp:taxon-name-part taxon-name-part-type="species" reg="cuspigera">cuspigera</tp:taxon-name-part></tp:taxon-name></italic> Xi et Yang (male); head, lateral view <bold>18</bold> <italic><tp:taxon-name><tp:taxon-name-part taxon-name-part-type="genus" reg="Phyllomyza">Phyllomyza</tp:taxon-name-part> <tp:taxon-name-part taxon-name-part-type="species" reg="cuspigera">cuspigera</tp:taxon-name-part></tp:taxon-name></italic> Xi et Yang (male); epandrium, cerci, and surstyli, posterior view. Scale bars: 0.1 mm.</p></caption></fig><fig id="F5" position="float" orientation="portrait"><label>Figures 19–24.</label><caption><p>
                  <bold>19</bold> <italic><tp:taxon-name><tp:taxon-name-part taxon-name-part-type="genus" reg="Phyllomyza">Phyllomyza</tp:taxon-name-part> <tp:taxon-name-part taxon-name-part-type="species" reg="dicrana">dicrana</tp:taxon-name-part></tp:taxon-name></italic> Xi et Yang (male); head, lateral view <bold>20</bold> <italic><tp:taxon-name><tp:taxon-name-part taxon-name-part-type="genus" reg="Phyllomyza">Phyllomyza</tp:taxon-name-part> <tp:taxon-name-part taxon-name-part-type="species" reg="dicrana">dicrana</tp:taxon-name-part></tp:taxon-name></italic> Xi et Yang (male); epandrium, cerci, and surstyli, posterior view <bold>21</bold> <italic><tp:taxon-name><tp:taxon-name-part taxon-name-part-type="genus" reg="Phyllomyza">Phyllomyza</tp:taxon-name-part> <tp:taxon-name-part taxon-name-part-type="species" reg="dilatata">dilatata</tp:taxon-name-part></tp:taxon-name></italic> Malloch (male); epandrium, cerci, and surstyli, posterior view <bold>22</bold> <italic><tp:taxon-name><tp:taxon-name-part taxon-name-part-type="genus" reg="Phyllomyza">Phyllomyza</tp:taxon-name-part> <tp:taxon-name-part taxon-name-part-type="species" reg="epitacta">epitacta</tp:taxon-name-part></tp:taxon-name></italic> Hendel (male); epandrium, cerci, and surstyli, posterior view <bold>23</bold> <italic><tp:taxon-name><tp:taxon-name-part taxon-name-part-type="genus" reg="Phyllomyza">Phyllomyza</tp:taxon-name-part> <tp:taxon-name-part taxon-name-part-type="species" reg="euthyipalpis">euthyipalpis</tp:taxon-name-part></tp:taxon-name></italic> Xi et Yang (male); head, lateral view <bold>24</bold> <italic><tp:taxon-name><tp:taxon-name-part taxon-name-part-type="genus" reg="Phyllomyza">Phyllomyza</tp:taxon-name-part> <tp:taxon-name-part taxon-name-part-type="species" reg="euthyipalpis">euthyipalpis</tp:taxon-name-part></tp:taxon-name></italic> Xi et Yang (male); epandrium, cerci, and surstyli, posterior view. Scale bars: 0.1 mm.</p></caption><graphic xmlns:xlink="http://www.w3.org/1999/xlink" xlink:href="zookeys-760-143-g004.jpg" position="float" orientation="portrait" xlink:type="simple" id="oo_206193.jpg"/></fig><fig id="F6" position="float" orientation="portrait"><label>Figures 25–30.</label><caption><p>
                  <bold>25</bold> <italic><tp:taxon-name><tp:taxon-name-part taxon-name-part-type="genus" reg="Phyllomyza">Phyllomyza</tp:taxon-name-part> <tp:taxon-name-part taxon-name-part-type="species" reg="nudipalpis">nudipalpis</tp:taxon-name-part></tp:taxon-name></italic> Malloch (male); head, lateral view <bold>26</bold> <italic><tp:taxon-name><tp:taxon-name-part taxon-name-part-type="genus" reg="Phyllomyza">Phyllomyza</tp:taxon-name-part> <tp:taxon-name-part taxon-name-part-type="species" reg="nudipalpis">nudipalpis</tp:taxon-name-part></tp:taxon-name></italic> Malloch (male); epandrium, cerci, and surstyli, posterior view <bold>27</bold> <italic><tp:taxon-name><tp:taxon-name-part taxon-name-part-type="genus" reg="Phyllomyza">Phyllomyza</tp:taxon-name-part> <tp:taxon-name-part taxon-name-part-type="species" reg="planipalpis">planipalpis</tp:taxon-name-part></tp:taxon-name></italic> Xi et Yang (male); head, lateral view <bold>28</bold> <italic><tp:taxon-name><tp:taxon-name-part taxon-name-part-type="genus" reg="Phyllomyza">Phyllomyza</tp:taxon-name-part> <tp:taxon-name-part taxon-name-part-type="species" reg="planipalpis">planipalpis</tp:taxon-name-part></tp:taxon-name></italic> Xi et Yang (male); epandrium, cerci, and surstyli, posterior view <bold>29</bold> <italic><tp:taxon-name><tp:taxon-name-part taxon-name-part-type="genus" reg="Phyllomyza">Phyllomyza</tp:taxon-name-part> <tp:taxon-name-part taxon-name-part-type="species" reg="tibetensis">tibetensis</tp:taxon-name-part></tp:taxon-name></italic> Xi et Yang (male); head, lateral view <bold>30</bold> <italic><tp:taxon-name><tp:taxon-name-part taxon-name-part-type="genus" reg="Phyllomyza">Phyllomyza</tp:taxon-name-part> <tp:taxon-name-part taxon-name-part-type="species" reg="tibetensis">tibetensis</tp:taxon-name-part></tp:taxon-name></italic> Xi et Yang (male); epandrium, cerci, and surstyli, posterior view. Scale bars: 0.1 mm.</p></caption><graphic xmlns:xlink="http://www.w3.org/1999/xlink" xlink:href="zookeys-760-143-g005.jpg" position="float" orientation="portrait" xlink:type="simple" id="oo_206194.jpg"/></fig><fig id="F7" position="float" orientation="portrait"><label>Figure 31.</label><caption><p>The distribution of <italic><tp:taxon-name><tp:taxon-name-part taxon-name-part-type="genus" reg="Phyllomyza">Phyllomyza</tp:taxon-name-part></tp:taxon-name></italic> species in China.</p></caption><graphic xmlns:xlink="http://www.w3.org/1999/xlink" xlink:href="zookeys-760-143-g006.jpg" position="float" orientation="portrait" xlink:type="simple" id="oo_206195.jpg"/></fig></tp:treatment-sec><tp:treatment-sec sec-type="material" id="SECID0E1UAG"><title>Material examined.</title><p>
              <italic>Holotype</italic>, ♂, China, Guizhou, Libo County, Maolan National Nature Reserve (<named-content xmlns:xlink="http://www.w3.org/1999/xlink" content-type="dwc:verbatimCoordinates" xlink:type="simple"><named-content content-type="geo-json" specific-use="{&#34;type&#34;:&#34;Point&#34;,&#34;coordinates&#34;:[108.056014,25.260186]}" id="NCID0EFVAG" xlink:type="simple">25°15'36.67"N, 108°03'21.65"E</named-content></named-content>; 620m), 13. X. 2013, Ding Yang (<named-content xmlns:xlink="http://www.w3.org/1999/xlink" content-type="dwc:institutional_code" xlink:type="simple">CAU</named-content>). <italic>Paratypes</italic>, 5 ♂♂, same data as holotype; 2 ♀♀, China, Guizhou, Libo County, Maolan National Nature Reserve (<named-content xmlns:xlink="http://www.w3.org/1999/xlink" content-type="dwc:verbatimCoordinates" xlink:type="simple"><named-content content-type="geo-json" specific-use="{&#34;type&#34;:&#34;Point&#34;,&#34;coordinates&#34;:[108.355578,25.209028]}" id="NCID0EUVAG" xlink:type="simple">25°12'32.50"N, 108°21'20.08"E</named-content></named-content>; 830m), 18. VIII. 2017, Xiaohui Hou (<abbrev xmlns:xlink="http://www.w3.org/1999/xlink" content-type="institution" xlink:title="Entomological Museum of Henan Agricultural University" id="ABBRID0EZVAG" xlink:type="simple">HAU</abbrev>).</p></tp:treatment-sec><tp:treatment-sec sec-type="distribution" id="SECID0E5VAG"><title>Distribution.</title><p>China (Guizhou).</p></tp:treatment-sec><tp:treatment-sec sec-type="etymology" id="SECID0EDWAG"><title>Etymology.</title><p>The specific name refers to the shaped of palpus.</p></tp:treatment-sec><tp:treatment-sec sec-type="remarks" id="SECID0EIWAG"><title>Remarks.</title><p>This new species is somewhat similar to <italic><tp:taxon-name><tp:taxon-name-part taxon-name-part-type="genus" reg="Phyllomyza">P.</tp:taxon-name-part> <tp:taxon-name-part taxon-name-part-type="species" reg="planipalpis">planipalpis</tp:taxon-name-part></tp:taxon-name></italic> Xi &amp; Yang, but differs in the palpus irregularly quadrate in lateral view, surstylus with upper blade of bifurcated tip extremely swollen and apical margin smooth; in <italic><tp:taxon-name><tp:taxon-name-part taxon-name-part-type="genus" reg="Phyllomyza">P.</tp:taxon-name-part> <tp:taxon-name-part taxon-name-part-type="species" reg="planipalpis">planipalpis</tp:taxon-name-part></tp:taxon-name></italic>, the palpus depressed semiluniform in lateral view, surstylus with upper blade of bifurcated tip swollen and apical margin blunt (<xref ref-type="bibr" rid="B15">Xi and Yang 2015a</xref>).</p></tp:treatment-sec><ref-list><ref id="B15"><mixed-citation xmlns:xlink="http://www.w3.org/1999/xlink" xlink:type="simple">
          <person-group><name name-style="western"><surname>Xi</surname><given-names>Y-Q</given-names></name><name name-style="western"><surname>Yang</surname><given-names>D</given-names></name></person-group> (<year>2015a</year>) <article-title>The genus <italic><tp:taxon-name><tp:taxon-name-part taxon-name-part-type="genus">Phyllomyza</tp:taxon-name-part></tp:taxon-name></italic> Fallén (<tp:taxon-name><tp:taxon-name-part taxon-name-part-type="order">Diptera</tp:taxon-name-part></tp:taxon-name>, <tp:taxon-name><tp:taxon-name-part taxon-name-part-type="family">Milichiidae</tp:taxon-name-part></tp:taxon-name>) from China, with description of five new species.</article-title> <source>Transactions of the American Entomological Society</source> <volume>141</volume>: <fpage>44</fpage>–<lpage>55</lpage>. <ext-link xlink:type="simple" ext-link-type="doi" xlink:href="10.3157/061.141.0105">https://doi.org/10.3157/061.141.0105</ext-link></mixed-citation></ref></ref-list></tp:taxon-treatment>
